# Supplementary material for: Optimising Cannabidiol Delivery: Improving Water Solubility and Permeability Through Phospholipid Complexation
Source: Int J Mol Sci. 2025 Mar 14;26(6):2647. doi: 10.3390/ijms26062647 (PMC11942006; doi:10.3390/ijms26062647)
Supplement: Supplementary file 1 [file ijms-26-02647-s001.zip]

Archive with 1 entries (1 files):
- ijms-3489240-supplementary.pdf
